# Supplementary material for: Exploring Use-Rates of and Scientific Evidence on Sutureless Devices in Aortic Valve Replacement: A Bibliographic Meta-Analysis and Clinical Considerations
Source: J Clin Med. 2025 Jun 7;14(12):4049. doi: 10.3390/jcm14124049 (PMC12194476; doi:10.3390/jcm14124049)
Supplement: Supplementary file 1 [file jcm-14-04049-s001.zip]

Archive with 1 entries (1 files):
- jcm-3590242-supplementary.pdf
